# Supplementary material for: A 3,2-Hydroxypyridinone-based Decorporation Agent that Removes Uranium from Bones In Vivo
Source: Nat Commun. 2019 Jun 25;10:2570. doi: 10.1038/s41467-019-10276-z (PMC6592941; doi:10.1038/s41467-019-10276-z)
Supplement: Supplementary file 3 — Supplementary Data 1 [file 41467_2019_10276_MOESM3_ESM.txt]

TITLE       UO2-5LIO-(Me-3,2-HOPO) (Figure 1(b))
REMARK   1 File created by GaussView 5.0.9
HETATM    1  C           0      -2.945   0.078  -0.030                       C
HETATM    2  C           0       2.922   0.158   0.055                       C
HETATM    3  C           0      -3.254  -1.337   0.057                       C
HETATM    4  C           0       3.259  -1.254   0.092                       C
HETATM    5  C           0      -0.741   4.597  -0.372                       C
HETATM    6  C           0       1.060   4.689   1.211                       C
HETATM    7  C           0      -3.788   2.463  -0.375                       C
HETATM    8  C           0       3.734   2.572  -0.184                       C
HETATM    9  C           0      -4.812  -3.193   0.035                       C
HETATM   10  C           0       4.846  -3.081  -0.025                       C
HETATM   11  C           0      -3.980   0.985  -0.256                       C
HETATM   12  C           0       3.936   1.089  -0.171                       C
HETATM   13  C           0      -5.306   0.481  -0.383                       C
HETATM   14  C           0       5.261   0.610  -0.377                       C
HETATM   15  C           0      -5.566  -0.851  -0.288                       C
HETATM   16  C           0       5.546  -0.720  -0.333                       C
HETATM   17  C           0      -2.236   4.353  -0.319                       C
HETATM   18  C           0       2.220   4.451   0.254                       C
HETATM   19  N           0      -2.527   2.928  -0.267                       N
HETATM   20  N           0       2.508   3.030   0.142                       N
HETATM   21  N           0      -4.541  -1.751  -0.063                       N
HETATM   22  N           0       4.547  -1.642  -0.089                       N
HETATM   23  O           0      -2.307  -2.176   0.249                       O
HETATM   24  O           0       2.337  -2.115   0.310                       O
HETATM   25  O           0      -1.666   0.362   0.117                       O
HETATM   26  O           0       1.644   0.414   0.259                       O
HETATM   27  O           0      -4.757   3.224  -0.575                       O
HETATM   28  O           0       4.679   3.341  -0.455                       O
HETATM   29  O           0      -0.152   4.049   0.811                       O
HETATM   30  H           0      -5.883  -3.357  -0.068                       H
HETATM   31  H           0      -4.472  -3.566   1.003                       H
HETATM   32  H           0      -4.279  -3.723  -0.759                       H
HETATM   33  H           0       4.280  -3.609  -0.795                       H
HETATM   34  H           0       4.564  -3.470   0.956                       H
HETATM   35  H           0       5.913  -3.224  -0.188                       H
HETATM   36  H           0      -6.118   1.174  -0.560                       H
HETATM   37  H           0       6.055   1.322  -0.563                       H
HETATM   38  H           0      -6.556  -1.277  -0.377                       H
HETATM   39  H           0       6.538  -1.126  -0.475                       H
HETATM   40  H           0       2.000   4.881  -0.731                       H
HETATM   41  H           0       3.105   4.965   0.638                       H
HETATM   42  H           0       0.899   5.772   1.313                       H
HETATM   43  H           0       1.296   4.278   2.197                       H
HETATM   44  H           0      -0.562   5.679  -0.424                       H
HETATM   45  H           0      -0.304   4.133  -1.267                       H
HETATM   46  H           0      -2.658   4.861   0.558                       H
HETATM   47  H           0      -2.705   4.789  -1.207                       H
HETATM   48  H           0       1.765   2.355   0.307                       H
HETATM   49  H           0      -1.788   2.269  -0.033                       H
HETATM   50  U           0       0.009  -1.294   0.271                       U
HETATM   51  O           0      -0.080  -1.226   2.060                       O
HETATM   52  O           0       0.078  -1.424  -1.515                       O
HETATM   53  O           0      -0.033  -3.846   0.370                       O
HETATM   54  H           0      -0.875  -4.081   0.803                       H
HETATM   55  H           0      -0.142  -4.158  -0.547                       H
END
CONECT    1    3   11   25
CONECT    2    4   12   26
CONECT    3    1   21   23
CONECT    4    2   22   24
CONECT    5   17   29   44   45
CONECT    6   18   29   42   43
CONECT    7   11   19   27
CONECT    8   12   20   28
CONECT    9   21   30   31   32
CONECT   10   22   33   34   35
CONECT   11    7    1   13
CONECT   12    2    8   14
CONECT   13   11   15   36
CONECT   14   12   16   37
CONECT   15   13   21   38
CONECT   16   14   22   39
CONECT   17    5   19   46   47
CONECT   18    6   20   40   41
CONECT   19    7   17   49
CONECT   20   18    8   48
CONECT   21    9   15    3
CONECT   22    4   10   16
CONECT   23    3
CONECT   24    4
CONECT   25    1
CONECT   26    2
CONECT   27    7
CONECT   28    8
CONECT   29    5    6
CONECT   30    9
CONECT   31    9
CONECT   32    9
CONECT   33   10
CONECT   34   10
CONECT   35   10
CONECT   36   13
CONECT   37   14
CONECT   38   15
CONECT   39   16
CONECT   40   18
CONECT   41   18
CONECT   42    6
CONECT   43    6
CONECT   44    5
CONECT   45    5
CONECT   46   17
CONECT   47   17
CONECT   48   20
CONECT   49   19
CONECT   50   51   52
CONECT   51   50
CONECT   52   50
CONECT   53   54   55
CONECT   54   53
CONECT   55   53
