# Supplementary material for: A 3,2-Hydroxypyridinone-based Decorporation Agent that Removes Uranium from Bones In Vivo
Source: Nat Commun. 2019 Jun 25;10:2570. doi: 10.1038/s41467-019-10276-z (PMC6592941; doi:10.1038/s41467-019-10276-z)
Supplement: Supplementary file 5 — Supplementary Data 3 [file 41467_2019_10276_MOESM5_ESM.txt]

TITLE       UO2-5LIO-1-Cm-3,2-HOPO (Figure 1(d), right)
REMARK   1 File created by GaussView 5.0.9
HETATM    1  C           0      -2.518  -0.871   0.182                       C
HETATM    2  C           0      -2.518  -1.861  -0.871                       C
HETATM    3  C           0      -3.727  -2.279  -1.397                       C
HETATM    4  C           0      -4.940  -1.774  -0.866                       C
HETATM    5  C           0      -4.923  -0.902   0.186                       C
HETATM    6  C           0      -3.679   0.336   1.937                       C
HETATM    7  C           0      -3.150   1.754   1.740                       C
HETATM    8  C           0      -2.836   3.630   0.215                       C
HETATM    9  C           0      -1.525   3.349  -0.501                       C
HETATM   10  C           0      -0.900   1.937  -2.361                       C
HETATM   11  C           0       0.530   2.473  -2.520                       C
HETATM   12  C           0       1.713   3.390  -0.530                       C
HETATM   13  C           0       2.260   3.037   0.864                       C
HETATM   14  C           0       4.526   2.066   0.841                       C
HETATM   15  C           0       5.372   0.995   0.761                       C
HETATM   16  C           0       4.859  -0.323   0.704                       C
HETATM   17  C           0       3.491  -0.528   0.751                       C
HETATM   18  C           0       2.621   0.615   0.895                       C
HETATM   19  N           0      -3.716  -0.489   0.722                       N
HETATM   20  N           0      -3.500   2.385   0.597                       N
HETATM   21  N           0       1.306   2.355  -1.289                       N
HETATM   22  N           0       3.160   1.869   0.904                       N
HETATM   23  O           0      -1.416  -0.399   0.625                       O
HETATM   24  O           0      -1.317  -2.276  -1.247                       O
HETATM   25  O           0      -2.504   2.289   2.650                       O
HETATM   26  O           0      -1.837   2.854  -1.806                       O
HETATM   27  O           0       1.626   4.581  -0.860                       O
HETATM   28  O           0       2.868  -1.693   0.651                       O
HETATM   29  O           0       1.346   0.442   0.937                       O
HETATM   30  H           0      -3.735  -3.003  -2.207                       H
HETATM   31  H           0      -5.893  -2.087  -1.275                       H
HETATM   32  H           0      -5.810  -0.510   0.664                       H
HETATM   33  H           0      -3.035  -0.150   2.672                       H
HETATM   34  H           0      -4.692   0.389   2.341                       H
HETATM   35  H           0      -3.864   1.821  -0.163                       H
HETATM   36  H           0      -2.651   4.209   1.121                       H
HETATM   37  H           0      -3.504   4.204  -0.432                       H
HETATM   38  H           0      -0.956   2.607   0.073                       H
HETATM   39  H           0      -0.924   4.264  -0.577                       H
HETATM   40  H           0       1.256   1.444  -0.844                       H
HETATM   41  H           0      -1.293   1.694  -3.354                       H
HETATM   42  H           0      -0.883   1.011  -1.768                       H
HETATM   43  H           0       0.515   3.520  -2.829                       H
HETATM   44  H           0       1.029   1.893  -3.303                       H
HETATM   45  H           0       2.806   3.902   1.235                       H
HETATM   46  H           0       1.411   2.847   1.525                       H
HETATM   47  H           0       4.854   3.096   0.854                       H
HETATM   48  H           0       6.441   1.171   0.720                       H
HETATM   49  H           0       5.525  -1.174   0.600                       H
HETATM   50  U           0       0.627  -1.690  -0.103                       U
HETATM   51  O           0       1.108  -0.821  -1.601                       O
HETATM   52  O           0       0.199  -2.658   1.346                       O
HETATM   53  O           0       1.614  -3.751  -1.194                       O
HETATM   54  H           0       2.333  -3.477  -1.791                       H
HETATM   55  H           0       2.047  -4.303  -0.518                       H
END
CONECT    1    2   19   23
CONECT    2    1    3   24
CONECT    3    2    4   30
CONECT    4    3    5   31
CONECT    5    4   19   32
CONECT    6    7   19   33   34
CONECT    7    6   20   25
CONECT    8    9   20   36   37
CONECT    9    8   26   38   39
CONECT   10   11   26   41   42
CONECT   11   10   21   43   44
CONECT   12   13   21   27
CONECT   13   12   22   45   46
CONECT   14   15   22   47
CONECT   15   14   16   48
CONECT   16   15   17   49
CONECT   17   16   18   28
CONECT   18   17   22   29
CONECT   19    5    6    1
CONECT   20    7    8   35
CONECT   21   11   12   40
CONECT   22   13   18   14
CONECT   23    1
CONECT   24    2
CONECT   25    7
CONECT   26    9   10
CONECT   27   12
CONECT   28   17
CONECT   29   18
CONECT   30    3
CONECT   31    4
CONECT   32    5
CONECT   33    6
CONECT   34    6
CONECT   35   20
CONECT   36    8
CONECT   37    8
CONECT   38    9
CONECT   39    9
CONECT   40   21
CONECT   41   10
CONECT   42   10
CONECT   43   11
CONECT   44   11
CONECT   45   13
CONECT   46   13
CONECT   47   14
CONECT   48   15
CONECT   49   16
CONECT   50   51   52
CONECT   51   50
CONECT   52   50
CONECT   53   54   55
CONECT   54   53
CONECT   55   53
