# Supplementary material for: A 3,2-Hydroxypyridinone-based Decorporation Agent that Removes Uranium from Bones In Vivo
Source: Nat Commun. 2019 Jun 25;10:2570. doi: 10.1038/s41467-019-10276-z (PMC6592941; doi:10.1038/s41467-019-10276-z)
Supplement: Supplementary file 7 — Source Data [file 41467_2019_10276_MOESM7_ESM.xlsx]

## Sheet: Figure 5a
Figure 5a	The comprehensive cytotoxicity of NRK-52E cells.
	ZnNa3-DTPA concentration (μM)	0	20	40	80	160	320		Cell survival rate	20	40	80	160	320
Absolute absorption intensity	Rep 1	1.419	1.301	1.291	1.303	1.267	1.233			0.916843	0.909796	0.918252	0.892882	0.868922
	Rep 2	1.493	1.275	1.237	1.258	1.263	1.282			0.853985	0.828533	0.842599	0.845948	0.858674
	Rep 3	1.532	1.305	1.252	1.254	1.258	1.233			0.851828	0.817232	0.818538	0.821149	0.80483
	Rep 4	1.539	1.252	1.265	1.264	1.282	1.244			0.813515	0.821962	0.821313	0.833008	0.808317
	Rep 5	1.614	1.27	1.304	1.283	1.264	1.289			0.786865	0.807931	0.794919	0.783147	0.798637
	Rep 6	1.69	1.323	1.341	1.307	1.328	1.23			0.78284	0.793491	0.773373	0.785799	0.727811
	5LIO-1-Cm-3,2-HOPO concentration (μM)	0	20	40	80	160	320		Cell survival rate	20	40	80	160	320
Absolute absorption intensity	Rep 1	1.797	1.511	1.417	1.479	1.388	1.385			0.840846	0.788536	0.823038	0.772398	0.770729
	Rep 2	1.762	1.527	1.486	1.46	1.426	1.387			0.866629	0.84336	0.828604	0.809308	0.787174
	Rep 3	1.768	1.529	1.467	1.471	1.408	1.429			0.864819	0.829751	0.832014	0.79638	0.808258
	Rep 4	1.752	1.566	1.518	1.457	1.448	1.433			0.893836	0.866438	0.831621	0.826484	0.817922
	Rep 5	1.802	1.593	1.526	1.476	1.504	1.472			0.884018	0.846837	0.81909	0.834628	0.81687
	Rep 6	1.865	1.592	1.551	1.541	1.517	1.519			0.853619	0.831635	0.826273	0.813405	0.814477
	5LIO-(Me-3,2-HOPO) concentration (μM)	0	20	40	80	160	320		Cell survival rate	20	40	80	160	320
Absolute absorption intensity	Rep 1	1.372	1.012	0.771	0.725	0.582	0.571			0.737609	0.561953	0.528426	0.424198	0.416181
	Rep 2	1.388	1.027	0.77	0.743	0.584	0.597			0.739914	0.554755	0.535303	0.420749	0.430115
	Rep 3	1.427	1.01	0.79	0.71	0.576	0.585			0.707779	0.553609	0.497547	0.403644	0.409951
	Rep 4	1.391	0.99	0.788	0.733	0.596	0.578			0.711718	0.566499	0.526959	0.428469	0.415528
	Rep 5	1.448	0.99	0.762	0.745	0.61	0.59			0.683702	0.526243	0.514503	0.421271	0.407459
	Rep 6	1.373	1.022	0.796	0.713	0.627	0.566			0.744355	0.579752	0.519301	0.456664	0.412236

## Sheet: Figure 5b
Figure 5b	The uranium removal efficiency of NRK-52E cells.
Effects of ligand on U(VI) uptake and release when ligand and U(VI) are given together	Group (ng per 106 cells)	U(VI) Control	U(VI) + ZnNa3-DTPA	U(VI) + 5LIO-1-Cm-3,2-HOPO
	Rep 1	305.29	297.9	0.72
	Rep 2	425.78	262.85	2.54
	Rep 3	300.77	342.58	1.58
Effects of ligand on U(VI) release in NRK-52E cells when U(VI) and ligand are given one after the other	Group (ng per 106 cells)	U(VI) Control	U(VI) + ZnNa3-DTPA	U(VI) + 5LIO-1-Cm-3,2-HOPO
	Rep 1	36.0402	28.9655	12.027
	Rep 2	31.6475	25.8745	3.89018
	Rep 3	33.4691	23.4527	8.57404

## Sheet: Figure 6a
Figure 6a	The uranium removal efficiency of ZnNa3-DTPA and 5LIO-1-Cm-3,2-HOPO with single dosage ip injection. U(VI) retention in kidneys and femurs, all values reported as (μg per g), mice were ip injected with ligands (19.3 μmol kg-1, molar ratio 92:1) after the iv injection of 0.5 mg U(VI) kg-1 and then were killed 24 h later.
Kidneys (ng per g)	Group	U(VI) + NS	U(VI) + ZnNa3-DTPA	U(VI) + 5LIO-1-Cm-3,2-HOPO
	Rep 1	6135.47	3092.41	1165.34
	Rep 2	6523.25	4016.28	1046.01
	Rep 3	7227.33	6416.27	1123.69
	Rep 4	6023.65	8645.9	986.777
	Rep 5	7687.45	4532.78	1456.86
Femurs (ng per g)	Group	U(VI) + NS	U(VI) + ZnNa3-DTPA	U(VI) + 5LIO-1-Cm-3,2-HOPO
	Rep 1	2759.62	2029.52	1638.27
	Rep 2	2433.1	2437.23	1556.18
	Rep 3	2559.3	2049.83	1699.6
	Rep 4	3190.85	3408.61	1790.52
	Rep 5	2234.78	2097.56	1380.67

## Sheet: Figure 6b
Figure 6b	The uranium removal efficiency of 5LIO-(Me-3,2-HOPO) and 5LIO-1-Cm-3,2-HOPO with single dosage ip injection. U(VI) retention in kidneys and femurs, liver & spleen & muscle, all values reported as (μg per g), mice were ip injected with ligands (19.3 μmol kg-1, molar ratio 92:1) after the iv injection of 0.5 mg U(VI) kg-1 and then were killed 24 h later.
Kidneys (ng per g)	Group	U(VI) + NS	U(VI) + 5LIO-(Me-3,2-HOPO)	U(VI) + 5LIO-1-Cm-3,2-HOPO
	Rep 1	15780.2	3199.62	2373.57
	Rep 2	12672.5	2787.64	1881.12
	Rep 3	12501.3	2305.35	1442.01
	Rep 4	14102.6	1849.66	2643.5
	Rep 5	15476	2466.3	947.415
Femurs (ng per g)	Group	U(VI) + NS	U(VI) + 5LIO-(Me-3,2-HOPO)	U(VI) + 5LIO-1-Cm-3,2-HOPO
	Rep 1	3604.42	4157.73	2162.68
	Rep 2	5075.87	4960.76	3118.73
	Rep 3	4822.7	3870.89	3324.69
	Rep 4	4821.76	4189	1593.45
	Rep 5	4824.43	4124.21	1869.55
Liver & spleen & muscle (ng per g)	Group	U(VI) + NS	U(VI) + 5LIO-(Me-3,2-HOPO)	U(VI) + 5LIO-1-Cm-3,2-HOPO
	Rep 1	701.775	740.543	448.173
	Rep 2	1007.81	885.349	1521.27
	Rep 3	1053.77	1307.33	415.138
	Rep 4	934.062	1811.19	1239.71
	Rep 5	981.435	497.403	461.318

## Sheet: Figure 6c
Figure 6c	The uranium removal efficiency of ZnNa3-DTPA and 5LIO-1-Cm-3,2-HOPO with single dosage oral administration. U(VI) retention in kidneys and femurs, all values reported as (μg per g), mice were oral administered (64.4 μmol kg-1, molar ratio 307:1) with ligand after the iv injection of 0.5 mg U(VI) kg-1 and then were killed 24 h later.
Kidneys (ng per g)	Group	U(VI) + NS	U(VI) + ZnNa3-DTPA	U(VI) + 5LIO-1-Cm-3,2-HOPO
	Rep 1	12110.6	9371.98	2556.71
	Rep 2	13336.4	11831.9	7108.84
	Rep 3	11831.9	16448.1	4776.29
	Rep 4	16448.1	11936.1	8284.37
	Rep 5	13401.7	12564.9	5379.88
Femurs (ng per g)	Group	U(VI) + NS	U(VI) + ZnNa3-DTPA	U(VI) + 5LIO-1-Cm-3,2-HOPO
	Rep 1	8181.51	9572.12	5355.15
	Rep 2	9089.46	9366.49	5746.65
	Rep 3	9804.82	9095.05	5505.23
	Rep 4	11831.9	9031.38	6889.1
	Rep 5	9804.82	7433.17	5966.99

## Sheet: Figure 6d
Figure 6d	The uranium removal efficiency of 5LIO-(Me-3,2-HOPO) and 5LIO-1-Cm-3,2-HOPO with single dosage oral administration. U(VI) retention in kidneys and femurs, all values reported as (μg per g), mice were oral administered (64.4 μmol kg-1, molar ratio 307:1) with ligand after the iv injection of 0.5 mg U(VI) kg-1 and then were killed 24 h later.
Kidneys (ng per g)	Group	U(VI) + NS	U(VI) + 5LIO-(Me-3,2-HOPO)	U(VI) + 5LIO-1-Cm-3,2-HOPO
	Rep 1	15780.2	6341.25	3476.06
	Rep 2	12672.5	4012.14	5784.25
	Rep 3	12501.3	6349.71	5009.4
	Rep 4	14102.6	4050.34	4091.5
	Rep 5	15476		4102.23
Femurs (ng per g)	Group	U(VI) + NS	U(VI) + 5LIO-(Me-3,2-HOPO)	U(VI) + 5LIO-1-Cm-3,2-HOPO
	Rep 1	3604.42	3226.63	3280.01
	Rep 2	5075.87	5409.64	2382.34
	Rep 3	4822.7	5481.02	3132.49
	Rep 4	4821.76	3716.55	3277.26
	Rep 5	4824.43	4533.31	4039.74
Liver & spleen & muscle (ng per g)	Group	U(VI) + NS	U(VI) + 5LIO-(Me-3,2-HOPO)	U(VI) + 5LIO-1-Cm-3,2-HOPO
	Rep 1	701.775	457.662	994.644
	Rep 2	1007.81	584.001	613.617
	Rep 3	1053.77	789.018	1399.65
	Rep 4	934.062	1369.2	1078.69
	Rep 5	981.435	569.918	787.067

## Sheet: Figure 6f
Figure 6f	The uranium removal efficiency of ZnNa3-DTPA and 5LIO-1-Cm-3,2-HOPO with multiple dosage ip injection. U(VI) retention in kidneys and femurs, all values reported as (μg per g), mice were given the ligand by ip (9.7 μmol kg-1, molar ratio 46:1) injection at 3 min, 6 h, 24 h, and 48 h (multiple-dose group) or at 1 h, 7 h, 25 h, and 49 h (1 h multiple-dose group) after the iv injection of 0.5 mg U(V…
			3 min	3 min	1 h	1 h
Kidneys (ng per g)	Group	U(VI) + NS	U(VI) + ZnNa3-DTPA	U(VI) + 5LIO-1-Cm-3,2-HOPO	U(VI) + ZnNa3-DTPA	U(VI) + 5LIO-1-Cm-3,2-HOPO
	Rep 1	4213.26	5574.82	1858.89	3975.06	2251.91
	Rep 2	4648.14	4602.21	1612.49	4363.76	1112.66
	Rep 3	6307.68	4719.08	879.474	3988.09	1518.29
	Rep 4	6585.17	3848.16	1355.96	2321.52	1612.73
	Rep 5	4368	4003.21	1770.93	6358.1	1108.84
Femurs (ng per g)	Group	U(VI) + NS	U(VI) + ZnNa3-DTPA	U(VI) + 5LIO-1-Cm-3,2-HOPO	U(VI) + ZnNa3-DTPA	U(VI) + 5LIO-1-Cm-3,2-HOPO
	Rep 1	4005.58	3441.09	2071.03	3475.23	1755.92
	Rep 2	3547.05	2921	2092.25	3035.26	1899.78
	Rep 3	2921.95	3152.45	1866.41	2368.99	1839.95
	Rep 4	3452.01	3233.77	1648.85	3058.33	1561.59
	Rep 5	3595.23	3123.93	1498.96	3102.22	1702.69

## Sheet: Figure 6g
Figure 6g	The uranium removal efficiency of 5LIO-1-Cm-3,2-HOPO with delayed multiple dosage ip injection. U(VI) retention in kidneys and femurs, all values reported as (μg per g), mice were given the ligand by ip (19.4 μmol kg-1, molar ratio 92:1) injection at 6 h, 12 h, 30 h, and 54 h (6 h delayed multiple-dose group), or at 12 h, 18 h, 36 h, and 60 h (12 h delayed multiple-dose group), or at 24 h, 30 h, …
			6 h	12 h	24 h
Kidneys (ng per g)	Group	U(VI) + NS	U(VI) + 5LIO-1-Cm-3,2-HOPO	U(VI) + 5LIO-1-Cm-3,2-HOPO	U(VI) + 5LIO-1-Cm-3,2-HOPO
	Rep 1	4047.76	1972.39	3101.19	1503.03
	Rep 2	4398.17	1601.98	1330.41	1658.32
	Rep 3	3805.97	1376.36	1217.32	1572.82
	Rep 4	5790.45	1751.98	2497.7	1707.61
	Rep 5	5246.68	2303.47	586.772	1707.76
Femurs (ng per g)	Group	U(VI) + NS	U(VI) + 5LIO-1-Cm-3,2-HOPO	U(VI) + 5LIO-1-Cm-3,2-HOPO	U(VI) + 5LIO-1-Cm-3,2-HOPO
	Rep 1	3976.21	2521.83	2820.93	2238.23
	Rep 2	2222.27	1871.52	3544.57	2028.52
	Rep 3	3846.06	3162.02	3432.32	4138.65
	Rep 4	5226.49	2500.42	3684.09	3266.06
	Rep 5	5806.37	2688.84	2532.83	2920.24

## Sheet: Supplementary Table 10
Supplementary Table 10	The uranium removal efficiency of ZnNa3-DTPA, HEDP, and NaHCO3 with single dosage ip injection. U(VI) retention in kidneys and femurs, liver & spleen & muscle, all values reported as (μg per g), mice were ip injected with ligands (19.3 μmol kg-1, molar ratio 92:1) after the iv injection of 0.5 mg U(VI) kg-1 and then were killed 24 h later.
Kidneys (ng per g)	Group	U(VI) + NS	U(VI) + ZnNa3-DTPA	U(VI) + HEDP	U(VI) + NaHCO3
	Rep 1	8787.16	5718	6444.65	12486.8
	Rep 2	9946.2	7303.27	6702.02	9951.24
	Rep 3	8760.71	6725.14	5190.71	11929
	Rep 4	6584.98	7448.42	5612.11	4112.38
	Rep 5	8607.67	7108.14	5372.7	4753.12
Femurs (ng per g)	Group	U(VI) + NS	U(VI) + ZnNa3-DTPA	U(VI) + HEDP	U(VI) + NaHCO3
	Rep 1	5805.63	4324.42	6704.39	5881.19
	Rep 2	5250.56	6761.13	3308.56	4802.49
	Rep 3	6454.82	5382.9	3589.33	4947.46
	Rep 4	3506.86	6992.37	4744.91	4212.94
	Rep 5	7155.54	5782.64	4916.95	5000.2
Liver & spleen & muscle (ng per g)	Group	U(VI) + NS	U(VI) + ZnNa3-DTPA	U(VI) + HEDP	U(VI) + NaHCO3
	Rep 1	565.473	1248.98	464.048	383.563
	Rep 2	918.048	3354.58	981.167	1850.92
	Rep 3	1471.14	1648.25	534.151	1962.41
	Rep 4	2382.43	3697.64	493.434	2608.69
	Rep 5	731.633	1718.18	853.234	539.761
